# Supplementary material for: Trophic assessment of three sympatric batoid species in the Southern Gulf of California
Source: PeerJ. 2023 Sep 22;11:e16117. doi: 10.7717/peerj.16117 (PMC10519201; doi:10.7717/peerj.16117)
Supplement: Supplemental Information 1 — Isotopic data of Hypanus dipterurus, Narcine entemedor, Rhinoptera steindachneri and their subgroups (sexes, maturity stages, and sampling season). [file peerj-11-16117-s001.csv]

Species	Year	Season	Sex	Maturity	d15n	d13c
H.dipterurus	2015	Warm	Male	Juvenile	16.30121683	-14.50678464
H.dipterurus	2015	Warm	Female	Juvenile	16.83237373	-17.8104045
H.dipterurus	2015	Warm	Male	Adult	17.13546327	-15.83143415
H.dipterurus	2015	Warm	Female	Juvenile	13.12309315	-15.96595974
H.dipterurus	2015	Warm	Male	Adult	17.63311743	-16.71943834
H.dipterurus	2015	Warm	Female	Juvenile	17.59478994	-16.8916867
H.dipterurus	2015	Warm	Female	Juvenile	17.38576472	-17.77526129
H.dipterurus	2015	Warm	Female	Juvenile	17.53164941	-16.48306216
H.dipterurus	2015	Warm	Female	Juvenile	17.36608849	-14.91149662
H.dipterurus	2015	Warm	Male	Adult	17.15073636	-16.71957478
H.dipterurus	2015	Warm	Male	Adult	16.6155804	-16.7521289
H.dipterurus	2015	Warm	Female	Juvenile	17.35063577	-17.63934895
H.dipterurus	2015	Warm	Female	Adult	17.62360746	-16.36869759
H.dipterurus	2015	Warm	Male	Juvenile	16.37983279	-14.6881481
H.dipterurus	2015	Warm	Male	Adult	15.98897331	-12.77635248
H.dipterurus	2015	Warm	Female	Juvenile	16.86170189	-13.26256697
H.dipterurus	2015	Warm	Male	Adult	18.51718476	-14.71648346
H.dipterurus	2015	Warm	Male	Juvenile	16.04560301	-12.76900573
H.dipterurus	2015	Warm	Female	Juvenile	16.49364191	-14.45277134
H.dipterurus	2015	Warm	Male	Juvenile	15.92452835	-13.63035462
H.dipterurus	2015	Warm	Male	Juvenile	15.39648857	-12.62510529
H.dipterurus	2015	Warm	Male	Juvenile	14.84787787	-12.84635721
H.dipterurus	2015	Warm	Female	Juvenile	16.30861176	-12.57044812
H.dipterurus	2015	Warm	Male	Juvenile	17.04530186	-14.44030436
H.dipterurus	2015	Warm	Male	Adult	17.28245583	-16.14971143
H.dipterurus	2015	Warm	Male	Adult	17.31708439	-15.90556373
H.dipterurus	2015	Warm	Female	Juvenile	17.09273954	-12.05936036
H.dipterurus	2015	Warm	Female	Juvenile	17.61104058	-11.43282827
H.dipterurus	2015	Warm	Male	Adult	16.57465511	-13.44959908
H.dipterurus	2015	Warm	Female	Juvenile	14.62983539	-11.74487883
H.dipterurus	2015	Warm	Female	Juvenile	15.73491145	-13.47515917
H.dipterurus	2015	Warm	Female	Juvenile	16.49596383	-14.07625657
H.dipterurus	2015	Warm	Male	Adult	18.48210053	-14.63634731
H.dipterurus	2015	Warm	Male	Adult	12.34367803	-9.828568338
H.dipterurus	2015	Warm	Male	Adult	18.00106742	-17.42979992
H.dipterurus	2015	Warm	Female	Juvenile	16.7577394	-15.29262429
H.dipterurus	2015	Warm	Female	Juvenile	12.52192379	-13.24022332
H.dipterurus	2015	Warm	Male	Adult	16.9139926	-16.16959574
H.dipterurus	2015	Warm	Female	Juvenile	16.13276661	-13.34424364
H.dipterurus	2015	Warm	Male	Juvenile	15.47293015	-12.37032507
H.dipterurus	2015	Warm	Female	Juvenile	12.66946091	-9.521132935
H.dipterurus	2015	Warm	Female	Adult	14.18409879	-10.00545985
H.dipterurus	2015	Warm	Female	Adult	14.97595837	-14.75737987
H.dipterurus	2015	Warm	Male	Adult	17.65270045	-16.50586131
H.dipterurus	2015	Warm	Female	Adult	18.30527009	-16.3922305
H.dipterurus	2015	Warm	Female	Juvenile	13.4728824	-11.47287805
H.dipterurus	2015	Warm	Female	Adult	16.08560784	-14.01681718
H.dipterurus	2015	Warm	Female	Adult	16.15861664	-13.84170331
H.dipterurus	2015	Warm	Male	Juvenile	13.70918817	-12.48243301
H.dipterurus	2015	Warm	Female	Adult	15.98453287	-10.93568627
H.dipterurus	2015	Warm	Male	Adult	18.03568377	-14.98856488
H.dipterurus	2015	Warm	Male	Adult	17.30071577	-14.60649024
H.dipterurus	2015	Warm	Male	Adult	13.16289589	-17.95514445
H.dipterurus	2015	Warm	Female	Adult	17.90421514	-13.93706166
H.dipterurus	2015	Warm	Male	Adult	16.73227551	-13.98079434
H.dipterurus	2015	Warm	Male	Adult	13.09882845	-11.53056024
H.dipterurus	2015	Warm	Male	Adult	15.24943916	-14.61980002
H.dipterurus	2015	Warm	Male	Adult	18.85102606	-14.07470642
H.dipterurus	2015	Warm	Female	Adult	18.30112087	-15.2242587
H.dipterurus	2015	Warm	Male	Adult	15.24943916	-14.61980002
H.dipterurus	2015	Warm	Female	Juvenile	17.2886311	-13.62135239
H.dipterurus	2015	Warm	Female	Juvenile	14.52942325	-11.91092816
H.dipterurus	2015	Warm	Female	Juvenile	16.09398209	-13.45039798
H.dipterurus	2015	Cold	Female	Adult	12.005948	-10.74093814
H.dipterurus	2015	Cold	Male	Juvenile	13.49738857	-13.33220871
H.dipterurus	2015	Cold	Male	Adult	16.67906409	-13.36604854
H.dipterurus	2015	Cold	Female	Juvenile	13.66543821	-13.08708852
H.dipterurus	2015	Cold	Female	Juvenile	15.06453407	-15.23749703
H.dipterurus	2015	Cold	Female	Adult	15.32159245	-15.57170932
H.dipterurus	2015	Cold	Female	Juvenile	13.74615994	-11.78467196
H.dipterurus	2015	Cold	Female	Juvenile	13.50129599	-11.65127888
H.dipterurus	2015	Cold	Female	Adult	17.26644544	-12.88193326
H.dipterurus	2015	Cold	Male	Adult	16.13516778	-10.48881451
H.dipterurus	2015	Cold	Male	Juvenile	14.40338392	-12.79794748
H.dipterurus	2015	Cold	Female	Juvenile	13.74532544	-11.2610251
H.dipterurus	2015	Cold	Male	Juvenile	14.12131986	-13.30727099
H.dipterurus	2015	Cold	Female	Juvenile	14.85044744	-12.45406287
H.dipterurus	2015	Cold	Female	Juvenile	13.86837346	-12.63810852
H.dipterurus	2015	Cold	Male	Juvenile	15.91656905	-18.19219781
H.dipterurus	2015	Cold	Female	Juvenile	15.11890054	-13.24938441
H.dipterurus	2015	Cold	Female	Juvenile	11.33558412	-12.135309199999998
N.entemedor	2015	Cold	Female	Adult	18.06496386	-12.57686061
N.entemedor	2015	Warm	Female	Adult	19.24808734	-12.38774561
N.entemedor	2015	Warm	Female	Adult	18.438300299999998	-13.2062068
N.entemedor	2015	Warm	Female	Juvenile	18.6823647	-13.09398375
N.entemedor	2015	Warm	Female	Juvenile	18.80795732	-15.04004611
N.entemedor	2015	Warm	Female	Adult	18.44630212	-12.30763604
N.entemedor	2015	Warm	Female	Adult	18.77393223	-13.3423786
N.entemedor	2015	Warm	Female	Adult	18.74692897	-12.99215084
N.entemedor	2015	Warm	Female	Juvenile	18.73736822	-13.32027925
N.entemedor	2015	Warm	Female	Juvenile	18.34188009	-13.02116971
N.entemedor	2015	Warm	Female	Juvenile	18.21270071	-13.73838141
N.entemedor	2015	Warm	Female	Adult	18.06268941	-12.7001239
N.entemedor	2015	Warm	Female	Juvenile	18.35471141	-13.25626183
N.entemedor	2015	Warm	Female	Adult	18.43917824	-12.83035612
N.entemedor	2015	Warm	Female	Adult	18.49796852	-12.5924519
N.entemedor	2015	Warm	Male	Adult	18.53387636	-14.70988422
N.entemedor	2015	Warm	Female	Adult	17.74805001	-11.30880817
N.entemedor	2015	Warm	Female	Adult	17.0680032	-10.72171305
N.entemedor	2015	Warm	Male	Adult	17.87917331	-13.13916421
N.entemedor	2015	Warm	Female	Adult	17.89406006	-11.13578014
N.entemedor	2015	Warm	Male	Adult	18.53532233	-11.70325215
N.entemedor	2015	Warm	Male	Adult	18.79593488	-12.81303436
N.entemedor	2015	Warm	Male	Adult	18.50925231	-14.55033056
N.entemedor	2015	Warm	Female	Juvenile	17.88813215	-12.26231778
N.entemedor	2015	Warm	Male	Adult	18.18886163	-12.52184501
N.entemedor	2015	Warm	Male	Adult	18.561726999999998	-12.5940976
N.entemedor	2015	Warm	Female	Adult	18.85612628	-14.28161389
N.entemedor	2015	Warm	Female	Adult	19.24915333	-14.65134974
N.entemedor	2015	Warm	Male	Adult	18.90475284	-12.66811596
N.entemedor	2015	Warm	Male	Adult	18.51618468	-14.19444821
N.entemedor	2015	Warm	Male	Adult	16.919051100000004	-11.65427673
N.entemedor	2015	Warm	Female	Adult	16.33095247	-10.87073719
N.entemedor	2015	Warm	Male	Adult	17.47080114	-12.12137101
N.entemedor	2015	Warm	Female	Juvenile	16.8150424	-12.0153011
N.entemedor	2015	Warm	Male	Adult	16.81369406	-11.49426333
N.entemedor	2015	Warm	Female	Adult	18.89412889	-12.082933599999999
N.entemedor	2015	Warm	Female	Adult	18.54066179	-12.32604473
N.entemedor	2015	Warm	Female	Adult	17.93768804	-12.40706055
N.entemedor	2015	Warm	Female	Adult	17.88269043	-12.44406778
N.entemedor	2015	Warm	Female	Adult	18.73265343	-12.245028900000001
N.entemedor	2015	Warm	Female	Adult	18.14167916	-12.66311058
N.entemedor	2015	Warm	Female	Adult	18.06568247	-12.40005919
N.entemedor	2015	Warm	Female	Adult	18.34867015	-12.33004551
N.entemedor	2015	Warm	Female	Adult	18.24404546	-11.87559321
N.entemedor	2015	Warm	Female	Adult	18.02807832	-11.94760009
N.entemedor	2015	Warm	Female	Adult	17.16920902	-10.54146575
N.entemedor	2015	Warm	Female	Adult	18.18405459	-14.08280409
N.entemedor	2015	Warm	Female	Adult	18.06607254	-11.65857248
N.entemedor	2015	Warm	Female	Juvenile	15.09241357	-10.53209812
N.entemedor	2015	Warm	Male	Juvenile	17.03229342	-11.02649141
N.entemedor	2015	Warm	Male	Juvenile	16.11416157	-9.564361227000001
N.entemedor	2015	Warm	Female	Adult	18.11306539	-11.32554066
N.entemedor	2015	Warm	Female	Adult	17.64769296	-11.19253095
N.entemedor	2015	Cold	Female	Juvenile	17.03343313	-13.46227248
N.entemedor	2015	Cold	Female	Juvenile	15.96660153	-10.92646759
N.entemedor	2015	Cold	Female	Adult	17.00342426	-10.40977576
N.entemedor	2015	Cold	Female	Adult	18.27209834	-12.314798199999998
N.entemedor	2015	Cold	Female	Adult	17.69762933	-13.36422441
N.entemedor	2015	Cold	Female	Adult	16.72491117	-11.21394135
N.entemedor	2015	Cold	Female	Adult	18.16623851	-11.85034558
N.entemedor	2015	Cold	Female	Adult	16.83669847	-11.79837453
N.entemedor	2015	Cold	Female	Adult	17.16673829	-12.47881702
N.entemedor	2015	Cold	Female	Adult	18.05468881	-11.69887556
N.entemedor	2015	Cold	Female	Adult	17.68666109	-11.89492419
N.entemedor	2015	Cold	Female	Adult	17.75412094	-11.68127855
N.entemedor	2015	Cold	Female	Adult	18.47296445	-12.638459800000001
N.entemedor	2015	Cold	Female	Adult	18.19191865	-12.47743215
N.entemedor	2015	Warm	Female	Adult	18.35902796	-13.93779023
N.entemedor	2015	Warm	Female	Juvenile	17.38078647	-11.84732396
R.steindachneri	2016	Warm	Female	Juvenile	16.42356594	-16.30801875
R.steindachneri	2016	Warm	Female	Juvenile	15.44596418	-15.74539196
R.steindachneri	2016	Warm	Female	Juvenile	16.3696217	-16.26408236
R.steindachneri	2016	Warm	Male	Juvenile	16.3765624	-16.59508995
R.steindachneri	2016	Warm	Female	Juvenile	16.18078759	-15.95095021
R.steindachneri	2016	Warm	Male	Juvenile	16.4039575	-16.25360935
R.steindachneri	2016	Warm	Female	Juvenile	15.76095424	-16.52360546
R.steindachneri	2016	Warm	Male	Juvenile	14.87549114	-15.4586375
R.steindachneri	2016	Warm	Male	Juvenile	16.41600903	-16.62761248
R.steindachneri	2016	Warm	Female	Juvenile	16.53664892	-16.47111791
R.steindachneri	2016	Warm	Male	Juvenile	16.49765756	-16.07315441
R.steindachneri	2016	Warm	Female	Juvenile	16.57974715	-16.65689081
R.steindachneri	2016	Warm	Male	Adult	15.329187699999999	-15.66259543
R.steindachneri	2016	Warm	Female	Juvenile	16.1466152	-17.34097888
R.steindachneri	2016	Warm	Female	Juvenile	16.01493072	-16.24760838
R.steindachneri	2016	Warm	Male	Juvenile	16.46296156	-16.141591199999997
R.steindachneri	2016	Warm	Female	Juvenile	15.77951742	-16.40404257
R.steindachneri	2016	Warm	Male	Juvenile	16.27199698	-16.34959371
R.steindachneri	2016	Warm	Female	Juvenile	16.46201287	-16.50960451
R.steindachneri	2016	Warm	Male	Adult	17.32704792	-17.27579172
R.steindachneri	2016	Warm	Male	Adult	16.35364018	-16.55246611
R.steindachneri	2016	Warm	Male	Juvenile	16.38287179	-18.28722044
R.steindachneri	2016	Warm	Female	Juvenile	16.23135174	-16.34702042
R.steindachneri	2016	Warm	Female	Juvenile	16.09176839	-16.49385896
R.steindachneri	2016	Warm	Female	Juvenile	15.72442889	-16.56004077
R.steindachneri	2016	Warm	Female	Juvenile	16.91539826	-16.19361174
R.steindachneri	2016	Warm	Female	Juvenile	16.42032299	-16.80506418
R.steindachneri	2016	Warm	Female	Juvenile	15.54379225	-15.99276107
R.steindachneri	2016	Warm	Female	Adult	16.69807643	-16.43577955
R.steindachneri	2016	Warm	Male	Juvenile	16.24376178	-16.41584372
R.steindachneri	2016	Warm	Male	Juvenile	16.49527415	-16.14358721
R.steindachneri	2015	Cold	Male	Juvenile	16.74910956	-16.39076883
R.steindachneri	2016	Warm	Male	Juvenile	16.53264827	-16.04804526
R.steindachneri	2016	Warm	Male	Juvenile	16.08637381	-15.87997579
R.steindachneri	2016	Warm	Female	Juvenile	16.86798944	-16.45164144
R.steindachneri	2016	Warm	Female	Juvenile	15.33345285	-15.95302895
R.steindachneri	2016	Warm	Male	Juvenile	16.61367155	-16.19223185
R.steindachneri	2016	Warm	Male	Juvenile	16.25680485	-16.4652769
R.steindachneri	2016	Warm	Female	Juvenile	16.35282666	-16.84751969
R.steindachneri	2016	Warm	Male	Juvenile	16.54028745	-16.48475449
R.steindachneri	2016	Warm	Male	Juvenile	16.54030473	-16.54803962
R.steindachneri	2016	Warm	Female	Juvenile	16.30900008	-16.99863753
R.steindachneri	2016	Warm	Male	Juvenile	13.64931386	-15.18857918
R.steindachneri	2016	Warm	Male	Juvenile	16.56865413	-16.443113099999998
R.steindachneri	2016	Warm	Female	Juvenile	16.16461737	-16.48041926
R.steindachneri	2016	Warm	Female	Juvenile	16.62797292	-16.08758245
R.steindachneri	2016	Warm	Male	Juvenile	15.53679255	-16.38983864
R.steindachneri	2015	Warm	Male	Adult	16.05953852	-15.992940599999999
R.steindachneri	2015	Warm	Female	Adult	16.19518551	-15.13109075
R.steindachneri	2015	Cold	Male	Adult	14.62773229	-14.95342655
R.steindachneri	2015	Warm	Female	Adult	16.38464392	-16.10417459
R.steindachneri	2016	Cold	Female	Juvenile	14.49364524	-15.00643917
R.steindachneri	2015	Warm	Male	Adult	15.52545917	-15.20791158
R.steindachneri	2015	Warm	Male	Adult	15.86696311	-15.33552525
R.steindachneri	2015	Warm	Male	Adult	16.06657232	-15.75499494
R.steindachneri	2015	Warm	Male	Adult	15.25190686	-14.98101717
R.steindachneri	2015	Warm	Male	Adult	15.39488804	-14.299292699999999
R.steindachneri	2015	Warm	Male	Adult	17.03698204	-15.56570551
R.steindachneri	2015	Warm	Male	Adult	15.99374511	-15.46664258
R.steindachneri	2015	Warm	Male	Adult	16.06457199	-15.3459247
R.steindachneri	2015	Warm	Male	Adult	15.22550481	-15.023894
R.steindachneri	2015	Warm	Male	Adult	16.64774419	-16.46985427
R.steindachneri	2015	Warm	Female	Adult	16.62088754	-16.10404745
R.steindachneri	2016	Warm	Male	Adult	16.2689482	-16.27661308
R.steindachneri	2015	Warm	Male	Adult	13.75478645	-13.76041891
R.steindachneri	2015	Warm	Male	Adult	15.81578041	-14.87054183
R.steindachneri	2015	Warm	Female	Juvenile	14.37256663	-13.07898018
R.steindachneri	2015	Warm	Male	Juvenile	13.86937353	-12.94318418
R.steindachneri	2015	Warm	Female	Juvenile	14.49742084	-13.26226332
R.steindachneri	2016	Warm	Male	Juvenile	13.54230094	-13.348382500000001
R.steindachneri	2016	Warm	Male	Adult	16.20454944	-15.98793936
R.steindachneri	2016	Warm	Male	Adult	16.5386625	-17.06379863
R.steindachneri	2016	Warm	Male	Adult	17.19501793	-16.60936842
R.steindachneri	2016	Warm	Female	Adult	16.32322333	-14.53779985
