# Supplementary material for: Trophic assessment of three sympatric batoid species in the Southern Gulf of California
Source: PeerJ. 2023 Sep 22;11:e16117. doi: 10.7717/peerj.16117 (PMC10519201; doi:10.7717/peerj.16117)
Supplement: Supplemental Information 2 — Data for classifying Hypanus dipterurus and Narcine entemedor, as well as their sexes, sampling season, and maturity stage. [file peerj-11-16117-s002.csv]

Ind	Species	Season	Sex	Maturity	Stomatopods	Polychaetes	Bivalves	Amphipods	Crabs	Echinoderms	Shrimps	Crustaceans	Sipunculids	Fishes
1	H.dipterurus	Cold	Male	Adult	8.5	3.22	5.23	0.0	0.0	0.0	0.0	0.0	0.0	0.0
2	H.dipterurus	Cold	Female	Juvenile	0.3	2.02	0.01	0.0	0.0	0.0	0.0	0.0	0.0	0.0
3	H.dipterurus	Warm	Female	Juvenile	0.5	0.4	0.0	0.0	0.0	0.0	0.0	0.0	0.0	0.0
4	H.dipterurus	Warm	Male	Adult	0.01	0.0	2.86	0.0	0.0	0.0	0.0	0.0	0.0	0.0
5	H.dipterurus	Cold	Female	Juvenile	4.54	2.6	0.11	0.03	0.0	0.0	0.0	0.0	0.0	0.0
6	H.dipterurus	Cold	Female	Juvenile	0.5	0.5	13.25	0.0	0.0	0.0	0.0	0.0	0.0	0.0
7	H.dipterurus	Warm	Female	Juvenile	0.21	0.0	0.9	0.0	0.0	0.0	0.0	0.0	0.0	0.0
8	H.dipterurus	Cold	Male	Adult	0.55	10.2	0.03	0.0	0.0	0.0	0.0	0.0	0.0	0.0
9	H.dipterurus	Warm	Female	Juvenile	0.001	0.0	0.001	0.0	0.0	0.0	0.0	0.0	0.0	0.0
10	H.dipterurus	Warm	Male	Juvenile	0.15	0.0	0.0	0.0	0.0	0.0	0.0	0.0	0.0	0.0
11	H.dipterurus	Warm	Female	Juvenile	0.02	0.0	0.0	0.0	0.0	0.0	0.0	0.0	0.0	0.0
12	H.dipterurus	Warm	Female	Juvenile	0.08	0.0	1.33	0.0	0.0	0.0	0.0	0.0	0.0	0.0
13	H.dipterurus	Warm	Female	Juvenile	0.02	0.0	0.0	0.02	0.04	0.0	0.0	0.0	0.0	0.0
14	H.dipterurus	Cold	Male	Adult	0.001	1.7	0.15	0.0	0.0	0.0	0.0	0.0	0.0	0.0
15	H.dipterurus	Cold	Female	Adult	0.0	9.48	0.0	0.0	0.0	0.0	0.0	0.0	0.0	0.0
16	H.dipterurus	Warm	Female	Juvenile	0.03	0.0	0.32	0.0	0.0	0.0	0.0	0.0	0.0	0.0
17	H.dipterurus	Cold	Female	Adult	0.0	3.38	0.03	0.0	85.3	0.02	0.0	0.0	0.0	0.0
18	H.dipterurus	Cold	Female	Juvenile	0.0	0.39	0.36	0.0	0.0	0.0	0.0	0.0	0.0	0.0
19	H.dipterurus	Warm	Female	Adult	0.0	0.02	0.0	0.0	0.0	0.0	0.0	0.0	0.0	0.0
20	H.dipterurus	Cold	Female	Juvenile	0.0	1.2	5.13	0.08	0.0	0.0	0.0	0.0	0.0	0.0
21	H.dipterurus	Cold	Female	Adult	0.0	54.65	0.09	0.0	0.0	0.0	0.0	0.0	0.0	0.0
22	H.dipterurus	Cold	Female	Juvenile	0.0	0.0	0.0	0.0	0.0	0.0	0.03	0.0	0.0	0.0
23	H.dipterurus	Cold	Female	Juvenile	0.0	0.0	0.88	0.0	0.0	0.0	0.0	0.0	0.0	0.0
24	H.dipterurus	Cold	Female	Juvenile	0.0	0.0	0.11	0.0	0.0	0.0	0.0	0.0	0.0	0.0
25	H.dipterurus	Warm	Female	Juvenile	0.16	0.0	0.0	0.0	0.0	0.0	0.0	0.0	0.0	0.0
26	H.dipterurus	Cold	Male	Adult	0.0	0.0	0.62	0.0	0.0	0.0	0.0	0.0	0.0	0.0
27	H.dipterurus	Cold	Female	Juvenile	0.0	0.26	0.21	0.0	0.0	0.0	0.0	0.0	0.0	0.0
28	H.dipterurus	Cold	Female	Juvenile	0.0	2.29	0.0	0.0	2.1	0.0	0.0	0.0	0.0	0.0
29	H.dipterurus	Warm	Female	Juvenile	0.45	0.0	0.0	0.0	0.0	0.0	0.0	0.0	0.0	0.0
30	H.dipterurus	Cold	Female	Juvenile	0.02	0.0	0.0	0.0	0.0	0.0	0.0	0.0	0.0	0.0
31	H.dipterurus	Warm	Female	Juvenile	0.0	0.0	0.0	0.0	0.2	0.0	0.0	0.0	0.0	0.0
32	H.dipterurus	Warm	Female	Juvenile	1.01	0.0	0.0	0.0	0.0	0.0	0.0	0.0	0.0	0.0
33	H.dipterurus	Cold	Female	Juvenile	0.0	0.0	0.02	0.0	6.34	0.0	0.0	0.0	0.0	0.0
34	H.dipterurus	Cold	Female	Juvenile	0.0	0.0	0.0	0.0	0.01	0.0	0.0	0.0	0.0	0.0
35	H.dipterurus	Cold	Male	Adult	0.0	0.0	0.071	0.0	0.0	0.0	0.0	0.0	0.0	0.0
36	H.dipterurus	Cold	Female	Juvenile	0.19	0.0	0.0	0.0	0.0	0.0	0.0	0.0	0.0	0.0
37	H.dipterurus	Cold	Female	Juvenile	0.0	0.0	0.001	0.0	0.0	0.0	0.0	0.0	0.0	0.0
38	H.dipterurus	Cold	Female	Juvenile	0.0	0.01	0.69	0.0	0.0	0.0	0.0	0.0	0.0	0.0
39	H.dipterurus	Cold	Female	Juvenile	0.0	0.0	0.11	0.0	0.43	0.0	0.0	0.0	0.0	0.0
40	H.dipterurus	Cold	Male	Adult	0.0	0.0	0.0	0.0	0.72	0.0	0.0	0.0	0.0	0.0
41	H.dipterurus	Cold	Female	Adult	0.0	0.8	0.0	0.0	0.0	0.0	0.0	0.0	0.0	0.0
42	H.dipterurus	Cold	Female	Juvenile	0.0	0.61	0.0	0.0	0.0	0.0	0.0	0.0	0.0	0.0
43	H.dipterurus	Warm	Female	Juvenile	0.25	0.0	0.0	0.0	0.9	0.0	0.0	0.0	0.0	0.0
44	H.dipterurus	Warm	Female	Juvenile	0.83	0.0	0.0	0.0	0.0	0.0	0.0	0.72	0.0	0.0
45	H.dipterurus	Warm	Female	Juvenile	0.0	0.0	0.0	0.0	0.2	0.0	0.0	0.0	0.0	0.0
46	H.dipterurus	Warm	Female	Adult	0.0	0.0	0.0	0.0	0.89	0.0	0.0	0.0	0.0	0.0
47	H.dipterurus	Cold	Female	Adult	0.01	2.55	0.0	0.0	25.3	0.0	0.0	0.0	0.0	0.0
48	H.dipterurus	Cold	Female	Juvenile	0.0	0.0	0.0	0.0	1.81	0.0	0.0	0.0	0.0	0.0
49	H.dipterurus	Warm	Female	Juvenile	0.0	0.0	0.44	0.0	0.0	0.0	0.0	0.0	0.0	0.0
50	H.dipterurus	Warm	Female	Juvenile	0.24	0.0	1.95	0.0	0.0	0.0	0.0	0.01	0.0	0.0
51	H.dipterurus	Warm	Female	Juvenile	0.0	0.0	0.0	0.0	0.01	0.0	0.0	0.0	0.0	0.0
52	H.dipterurus	Cold	Male	Adult	0.0	0.0	0.0	0.0	0.11	0.0	0.0	0.0	0.0	0.0
53	H.dipterurus	Cold	Male	Juvenile	0.0	0.0	1.15	0.0	0.0	0.0	0.0	0.0	0.0	0.0
54	H.dipterurus	Cold	Female	Juvenile	5.61	0.0	0.52	0.0	0.0	0.0	0.0	0.0	0.0	0.0
55	H.dipterurus	Warm	Male	Adult	0.0	0.0	2.09	0.0	0.0	0.0	0.0	0.0	0.0	0.0
56	H.dipterurus	Warm	Male	Juvenile	1.27	0.45	6.9	0.0	0.0	0.0	0.0	0.0	0.0	0.0
57	H.dipterurus	Cold	Female	Juvenile	0.0	0.0	7.8	0.0	0.0	0.0	0.0	0.0	0.0	0.0
58	H.dipterurus	Cold	Male	Juvenile	0.0	0.0	0.66	0.0	0.0	0.0	0.0	0.0	0.0	0.0
59	H.dipterurus	Cold	Female	Juvenile	0.0	0.0	4.5	0.0	0.0	0.0	0.0	0.0	0.0	0.0
60	H.dipterurus	Cold	Female	Juvenile	0.0	0.0	3.6	0.0	0.0	0.0	0.0	0.0	0.0	0.0
61	H.dipterurus	Cold	Male	Adult	0.94	0.0	0.0	0.0	0.0	0.0	0.0	0.0	0.0	0.0
62	H.dipterurus	Cold	Male	Adult	0.0	0.0	4.8	0.0	0.0	0.0	0.0	0.0	0.0	0.0
63	H.dipterurus	Warm	Female	Juvenile	0.01	0.0	0.0	0.0	0.0	0.0	0.0	0.0	0.0	0.0
64	H.dipterurus	Cold	Female	Juvenile	1.73	2.08	3.78	0.0	0.0	0.0	0.0	0.0	0.0	0.0
65	H.dipterurus	Cold	Female	Juvenile	0.0	0.0	0.0	0.0	5.2	0.0	0.0	0.0	0.0	0.0
66	H.dipterurus	Cold	Male	Adult	0.2	0.0	0.0	0.0	0.0	0.0	0.0	0.0	0.0	0.0
67	H.dipterurus	Cold	Male	Juvenile	0.01	0.0	0.58	0.0	0.0	0.0	0.0	0.0	0.0	0.0
68	H.dipterurus	Cold	Female	Juvenile	0.1	0.0	0.0	0.0	0.0	0.0	0.0	0.0	0.0	0.0
69	H.dipterurus	Cold	Female	Juvenile	0.0	0.0	4.1	0.0	0.0	0.0	0.0	0.0	0.0	0.0
70	H.dipterurus	Cold	Female	Juvenile	0.0	0.0	0.0	0.0	2.93	0.0	0.0	0.0	0.0	0.0
71	H.dipterurus	Cold	Male	Adult	0.0	0.0	0.0	0.5	0.0	0.0	0.0	0.0	0.0	0.0
72	H.dipterurus	Cold	Female	Juvenile	0.0	0.0	0.0	0.0	0.0	0.0	2.0	0.0	0.0	0.0
73	H.dipterurus	Cold	Female	Juvenile	0.0	0.0	10.4	0.0	0.0	0.0	0.0	0.0	0.0	0.0
74	H.dipterurus	Cold	Female	Juvenile	0.0	2.1	3.2	0.0	0.0	0.0	0.0	0.0	0.0	0.0
75	H.dipterurus	Cold	Female	Juvenile	0.0	0.6	1.3	0.0	0.0	0.0	0.0	0.0	0.0	0.0
76	H.dipterurus	Cold	Male	Juvenile	0.0	0.0	6.2	0.0	0.0	0.0	0.0	0.0	0.0	0.0
77	H.dipterurus	Cold	Female	Juvenile	2.4	0.6	3.1	0.0	0.0	0.0	0.0	0.0	0.0	0.0
78	H.dipterurus	Warm	Female	Juvenile	0.0	1.03	1.66	0.0	0.0	0.0	0.0	0.0	0.0	0.0
79	H.dipterurus	Cold	Female	Adult	0.0	0.0	1.0	0.0	0.0	0.0	0.0	0.0	0.0	0.0
80	H.dipterurus	Warm	Female	Juvenile	0.0	0.0	2.2	0.0	0.0	0.0	0.0	0.0	0.0	0.0
81	H.dipterurus	Warm	Female	Juvenile	0.0	2.86	0.0	0.0	0.0	0.0	0.0	0.0	0.0	0.0
82	H.dipterurus	Warm	Male	Juvenile	0.0	0.0	1.6	0.0	0.0	0.0	0.0	0.0	0.0	0.0
83	H.dipterurus	Cold	Male	Juvenile	2.68	0.0	0.17	0.0	0.0	0.0	0.0	0.0	0.0	0.0
84	H.dipterurus	Cold	Male	Adult	15.35	0.0	1.94	0.0	0.0	0.0	0.0	0.0	0.0	0.0
85	H.dipterurus	Cold	Male	Adult	0.72	0.0	0.0	0.0	0.0	0.0	0.0	0.0	0.0	0.0
86	H.dipterurus	Cold	Male	Adult	0.01	0.0	0.53	0.0	0.0	0.0	0.0	0.0	0.0	0.0
87	H.dipterurus	Warm	Female	Juvenile	1.05	0.0	0.0	0.0	0.0	0.0	0.0	0.0	0.0	0.0
88	H.dipterurus	Cold	Male	Juvenile	9.91	4.03	0.91	0.0	0.0	0.0	0.0	0.0	0.0	0.0
89	H.dipterurus	Cold	Male	Juvenile	0.0	0.0	0.0	0.0	0.0	0.0	2.68	0.0	0.0	0.0
90	H.dipterurus	Cold	Male	Adult	0.1	0.0	19.0	0.0	0.0	0.0	0.0	0.0	0.0	0.0
91	H.dipterurus	Cold	Male	Juvenile	0.0	10.45	0.0	0.0	0.0	0.0	0.0	0.0	0.0	0.0
92	H.dipterurus	Cold	Male	Adult	0.0	0.0	1.26	0.0	0.0	0.0	0.0	0.0	0.0	0.0
93	H.dipterurus	Cold	Female	Juvenile	7.4	0.0	2.1	0.0	0.0	0.0	0.0	0.0	0.0	0.0
94	H.dipterurus	Cold	Male	Juvenile	2.13	0.0	2.2	0.0	0.0	0.0	0.0	0.0	0.0	0.0
95	H.dipterurus	Warm	Female	Juvenile	0.0	0.0	1.7	0.0	0.0	0.0	0.0	0.0	0.0	0.0
96	H.dipterurus	Warm	Female	Juvenile	0.0	0.0	7.9	0.0	0.0	0.0	0.0	0.0	0.0	0.0
97	H.dipterurus	Warm	Female	Adult	0.0	0.0	3.0	0.0	0.0	0.0	0.0	0.0	0.0	0.0
98	H.dipterurus	Cold	Male	Adult	0.0	0.0	0.0	0.0	0.0	0.0	0.9	0.0	0.0	0.0
99	H.dipterurus	Cold	Female	Juvenile	0.0	1.8	4.1	0.0	0.0	0.0	0.0	0.0	0.0	0.0
100	H.dipterurus	Cold	Female	Juvenile	2.29	0.0	0.0	0.001	0.0	0.0	0.0	0.0	0.0	0.0
101	H.dipterurus	Warm	Female	Juvenile	0.0	0.0	2.1	0.0	0.0	0.0	0.0	0.0	0.0	0.0
102	H.dipterurus	Cold	Male	Juvenile	0.0	0.0	2.84	0.0	0.0	0.0	0.0	0.0	0.0	0.0
103	H.dipterurus	Warm	Female	Juvenile	0.0	4.2	0.0	0.0	0.0	0.0	0.0	0.0	0.0	0.0
104	H.dipterurus	Cold	Female	Juvenile	0.0	0.0	0.98	0.0	0.0	0.0	0.0	0.0	0.0	0.0
105	H.dipterurus	Warm	Female	Juvenile	1.32	0.0	2.67	0.0	0.0	0.0	0.0	0.0	0.0	0.0
106	H.dipterurus	Cold	Female	Juvenile	0.0	3.0	0.0	0.0	0.0	0.0	0.0	0.0	0.0	0.0
107	H.dipterurus	Cold	Female	Juvenile	0.0	1.5	0.0	0.0	0.0	0.0	0.0	0.0	0.0	0.0
108	H.dipterurus	Warm	Female	Juvenile	0.0	0.0	2.22	0.0	0.0	0.0	0.0	0.0	0.0	0.0
109	H.dipterurus	Warm	Male	Juvenile	0.01	0.0	0.0	0.0	0.0	0.0	0.0	0.0	0.0	0.0
110	H.dipterurus	Warm	Female	Juvenile	0.0	0.0	1.11	0.0	0.0	0.0	0.0	0.0	0.0	0.0
111	H.dipterurus	Warm	Male	Juvenile	0.0	0.0	0.22	0.0	0.0	0.0	0.0	0.0	0.0	0.0
112	H.dipterurus	Warm	Male	Juvenile	0.0	0.0	0.83	0.0	0.0	0.0	0.0	0.0	0.0	0.0
113	H.dipterurus	Cold	Female	Juvenile	0.25	0.0	0.2	0.0	0.0	0.0	0.0	0.0	0.0	0.0
114	H.dipterurus	Cold	Female	Juvenile	0.0	0.0	0.0	0.0	0.0	0.0	0.6	0.0	0.0	0.0
115	H.dipterurus	Warm	Male	Juvenile	2.35	0.0	2.31	0.0	0.0	0.0	0.0	0.0	0.0	0.0
116	H.dipterurus	Warm	Male	Adult	0.0	0.0	2.6	0.0	0.0	0.0	0.0	0.0	0.0	0.0
117	H.dipterurus	Warm	Female	Juvenile	0.0	0.6	0.0	0.0	0.0	0.0	0.0	0.0	0.0	0.0
118	H.dipterurus	Warm	Female	Adult	0.0	0.0	0.7	0.0	0.0	0.0	0.0	0.0	0.0	0.0
119	H.dipterurus	Warm	Female	Juvenile	0.33	0.0	0.0	0.0	0.0	0.0	0.0	0.0	0.0	0.0
120	H.dipterurus	Warm	Female	Adult	1.6	0.0	0.0	0.0	0.0	0.0	0.0	0.0	0.0	0.0
121	H.dipterurus	Warm	Male	Juvenile	0.0	0.0	3.4	0.0	0.0	0.0	0.0	0.0	0.0	0.0
122	H.dipterurus	Warm	Male	Juvenile	0.0	1.2	0.0	0.0	0.0	0.0	0.0	0.0	0.0	0.0
123	H.dipterurus	Warm	Female	Adult	0.0	0.0	1.6	0.0	0.0	0.0	0.0	0.0	0.0	0.0
124	H.dipterurus	Warm	Female	Juvenile	0.5	0.0	0.2	0.0	0.0	0.0	0.0	0.0	0.0	0.0
125	H.dipterurus	Warm	Female	Juvenile	0.0	0.0	0.0	0.0	0.0	0.0	0.5	0.0	0.0	0.0
126	H.dipterurus	Cold	Female	Juvenile	5.27	0.0	0.27	0.01	0.0	0.0	0.0	0.0	0.0	0.0
127	H.dipterurus	Cold	Female	Juvenile	0.56	0.0	0.0	0.0	0.0	0.0	0.0	0.0	0.0	0.0
128	H.dipterurus	Cold	Female	Juvenile	6.84	0.0	1.02	0.0	0.0	0.0	0.3	0.0	0.0	0.0
129	H.dipterurus	Cold	Female	Juvenile	0.63	0.0	1.24	0.0	0.0	0.0	0.0	0.0	0.0	0.0
130	H.dipterurus	Cold	Female	Juvenile	0.0	0.0	1.06	0.0	0.0	0.0	0.0	0.0	0.0	0.0
131	H.dipterurus	Cold	Female	Juvenile	6.33	0.0	0.8	0.0	0.0	0.0	0.0	0.0	0.0	0.0
132	H.dipterurus	Cold	Female	Juvenile	7.65	0.0	0.0	0.0	0.0	0.0	0.0	0.0	0.0	0.0
133	H.dipterurus	Cold	Female	Juvenile	4.0	0.0	0.0	0.0	0.0	0.0	0.0	0.0	0.0	0.0
134	H.dipterurus	Cold	Female	Juvenile	0.0	14.39	0.0	0.0	0.0	0.0	0.0	0.0	0.0	0.0
135	H.dipterurus	Cold	Male	Juvenile	0.0	0.5	3.17	0.0	0.0	0.0	0.0	0.0	0.0	0.0
136	H.dipterurus	Cold	Female	Juvenile	0.35	0.0	0.0	0.0	0.0	0.0	0.0	0.0	0.0	0.0
137	H.dipterurus	Cold	Female	Juvenile	0.0	8.65	0.0	0.0	0.0	0.0	0.0	0.0	0.0	0.0
138	H.dipterurus	Cold	Male	Adult	0.0	10.6	0.0	0.0	0.0	0.0	0.0	0.0	0.0	0.0
139	H.dipterurus	Warm	Male	Adult	0.0	0.0	4.09	0.0	0.0	0.0	0.0	0.0	0.0	0.0
140	H.dipterurus	Warm	Female	Juvenile	1.55	0.0	0.0	0.0	0.0	0.0	0.0	0.0	0.0	0.0
141	H.dipterurus	Warm	Male	Juvenile	1.86	0.0	0.0	0.0	0.0	0.0	0.0	0.0	0.0	0.0
142	H.dipterurus	Warm	Female	Juvenile	0.0	0.0	5.01	0.0	0.0	0.0	0.0	0.0	0.0	0.0
143	H.dipterurus	Warm	Female	Juvenile	0.0	0.0	4.2	0.0	0.0	0.0	0.0	0.0	0.0	0.0
144	H.dipterurus	Warm	Female	Juvenile	7.53	0.0	0.0	0.0	0.0	0.0	0.0	0.0	0.0	0.0
145	H.dipterurus	Warm	Female	Juvenile	7.6	0.0	0.0	0.0	0.0	0.0	0.0	0.0	0.0	0.0
146	H.dipterurus	Warm	Female	Adult	0.0	11.3	0.0	0.0	0.0	0.0	0.0	0.0	0.0	0.0
147	H.dipterurus	Cold	Female	Juvenile	0.0	0.0	3.2	0.0	0.0	0.0	0.0	0.0	0.0	0.0
148	H.dipterurus	Cold	Female	Juvenile	0.0	9.07	0.0	0.0	0.0	0.0	0.0	0.0	0.0	0.0
149	H.dipterurus	Cold	Male	Juvenile	0.0	0.0	1.87	0.0	0.0	0.0	0.0	0.0	0.0	0.0
150	H.dipterurus	Cold	Female	Juvenile	0.0	0.0	2.5	0.0	0.0	0.0	0.0	0.0	0.0	0.0
151	H.dipterurus	Cold	Female	Juvenile	3.58	0.0	7.7	0.0	0.0	0.0	0.0	0.0	0.0	0.0
152	H.dipterurus	Warm	Female	Juvenile	0.0	0.0	7.57	0.0	0.0	0.0	0.0	0.0	0.0	0.0
153	H.dipterurus	Warm	Female	Juvenile	1.77	10.55	6.84	0.0	0.0	0.0	0.0	0.0	0.0	0.0
154	H.dipterurus	Warm	Male	Juvenile	0.16	0.0	0.0	0.0	0.0	0.0	30.0	0.0	0.0	0.0
155	H.dipterurus	Warm	Male	Juvenile	0.0	0.0	0.4	0.0	0.0	0.0	0.0	0.0	0.0	0.0
156	H.dipterurus	Warm	Female	Juvenile	0.0	17.39	5.2	0.0	0.0	0.0	0.0	0.0	0.0	0.0
157	H.dipterurus	Warm	Female	Adult	0.0	0.0	0.0	0.0	0.0	0.0	0.0	0.0	200.16	0.0
158	H.dipterurus	Cold	Male	Juvenile	0.0	0.0	6.44	0.0	0.0	0.0	0.0	0.0	0.0	0.0
159	H.dipterurus	Cold	Female	Juvenile	0.08	0.0	3.38	0.0	0.0	0.0	0.0	0.0	0.0	0.0
160	H.dipterurus	Cold	Female	Juvenile	0.0	0.0	0.49	0.0	0.0	0.0	0.0	0.0	0.0	0.0
161	H.dipterurus	Cold	Female	Juvenile	0.0	0.0	0.91	0.0	0.0	0.0	0.0	0.0	0.0	0.0
162	H.dipterurus	Cold	Female	Juvenile	0.0	0.0	2.32	0.0	0.0	0.0	0.0	0.0	0.0	0.0
163	H.dipterurus	Cold	Female	Juvenile	0.0	0.0	2.78	0.0	0.0	0.0	0.0	0.0	0.0	0.0
164	H.dipterurus	Cold	Male	Juvenile	0.0	0.0	2.63	0.0	0.0	0.0	0.0	0.0	0.0	0.0
165	H.dipterurus	Cold	Male	Juvenile	0.0	0.0	5.41	0.0	0.0	0.0	0.0	0.0	0.0	0.0
166	H.dipterurus	Cold	Female	Juvenile	0.0	0.0	4.04	0.0	0.0	0.0	0.0	0.0	0.0	0.0
167	H.dipterurus	Cold	Female	Juvenile	0.0	0.0	1.76	0.0	0.0	0.0	0.0	0.0	0.0	0.0
168	H.dipterurus	Cold	Male	Adult	0.0	0.0	1.2	0.0	0.0	0.0	0.0	0.0	0.0	0.0
169	H.dipterurus	Cold	Female	Juvenile	0.0	0.0	6.87	0.0	0.0	0.0	0.0	0.0	0.0	0.0
170	H.dipterurus	Cold	Female	Juvenile	0.0	0.0	1.53	0.0	0.0	0.0	0.0	0.0	0.0	0.0
171	H.dipterurus	Warm	Female	Juvenile	0.0	0.0	0.0	0.0	0.0	0.0	0.0	3.11	0.0	0.0
172	H.dipterurus	Warm	Male	Juvenile	8.36	0.0	0.0	0.0	0.0	0.0	0.0	0.0	0.0	0.0
173	H.dipterurus	Warm	Female	Juvenile	1.82	0.0	9.64	0.0	0.0	0.0	0.0	0.0	0.0	0.0
174	H.dipterurus	Warm	Male	Juvenile	0.0	0.0	2.62	0.0	0.0	0.0	0.0	0.0	0.0	0.0
175	H.dipterurus	Warm	Male	Juvenile	0.0	9.35	1.74	0.0	0.0	0.0	0.0	0.0	0.0	0.0
176	H.dipterurus	Warm	Female	Juvenile	0.0	0.0	5.59	0.0	0.0	0.0	0.0	0.0	0.0	0.0
177	H.dipterurus	Warm	Male	Juvenile	0.0	0.0	0.34	0.0	0.0	0.0	0.0	0.0	0.0	0.0
178	H.dipterurus	Warm	Male	Juvenile	0.39	0.0	0.0	0.0	0.0	0.0	9.7	0.0	0.0	0.0
179	H.dipterurus	Warm	Male	Juvenile	0.0	0.12	0.81	0.0	0.0	0.0	0.0	0.0	0.0	0.0
180	H.dipterurus	Warm	Female	Juvenile	0.0	0.0	1.4	0.0	0.0	0.0	0.0	0.0	0.0	0.0
181	H.dipterurus	Warm	Female	Juvenile	0.0	0.0	0.0	0.0	0.0	0.0	7.73	0.0	0.0	0.0
182	H.dipterurus	Warm	Male	Juvenile	0.49	0.0	0.0	0.0	0.0	0.0	12.92	0.0	0.0	0.0
183	H.dipterurus	Warm	Male	Juvenile	0.0	5.7	0.0	0.0	0.0	0.0	6.48	0.0	0.0	0.0
184	H.dipterurus	Warm	Male	Juvenile	0.5	0.0	0.0	0.0	0.0	0.0	2.91	0.0	0.0	0.0
185	H.dipterurus	Warm	Female	Juvenile	0.0	0.0	3.5	0.0	0.0	0.0	0.0	0.0	0.0	0.0
186	H.dipterurus	Warm	Female	Adult	1.44	0.0	0.0	0.0	0.0	0.0	0.0	0.0	0.0	0.0
187	H.dipterurus	Warm	Female	Juvenile	0.0	0.0	7.27	0.0	0.0	0.0	0.0	0.0	0.0	0.0
188	H.dipterurus	Warm	Male	Juvenile	0.0	0.0	0.1	0.0	0.0	0.0	7.69	0.0	0.0	0.0
189	H.dipterurus	Warm	Male	Adult	0.0	0.0	0.0	0.0	0.0	0.0	10.7	0.0	0.0	0.0
190	H.dipterurus	Warm	Female	Juvenile	0.0	0.0	0.8	0.0	0.0	0.0	0.0	0.0	0.0	0.0
191	H.dipterurus	Warm	Female	Juvenile	0.0	0.0	0.0	0.0	0.0	0.0	13.25	0.0	0.0	0.0
192	H.dipterurus	Warm	Female	Juvenile	0.55	0.0	0.0	0.0	0.0	0.0	7.23	0.0	0.0	0.0
193	H.dipterurus	Cold	Male	Adult	1.09	0.0	0.0	0.0	0.0	0.0	4.97	0.0	0.0	0.0
194	H.dipterurus	Cold	Male	Adult	0.0	0.0	0.0	0.0	0.0	0.0	22.49	0.0	0.0	0.0
195	H.dipterurus	Cold	Male	Adult	1.17	0.0	0.0	0.0	0.0	0.0	8.06	0.0	0.0	0.0
196	H.dipterurus	Cold	Female	Adult	0.0	0.0	2.0	0.0	0.0	0.0	0.0	0.0	0.0	0.0
197	H.dipterurus	Warm	Female	Juvenile	0.0	0.0	0.47	0.0	0.0	0.0	0.0	0.0	0.0	0.0
198	H.dipterurus	Warm	Male	Juvenile	0.0	0.0	0.57	0.0	0.0	0.0	0.0	0.0	0.0	0.0
199	H.dipterurus	Warm	Female	Juvenile	0.67	0.0	1.72	0.0	0.0	0.0	0.0	0.0	0.0	0.29
200	H.dipterurus	Warm	Female	Juvenile	0.77	0.0	0.7	0.0	0.0	0.0	0.0	0.0	0.0	0.0
201	H.dipterurus	Warm	Male	Juvenile	0.0	0.0	0.0	0.0	0.0	0.0	4.35	0.0	0.0	0.0
202	H.dipterurus	Warm	Male	Adult	0.0	0.0	9.63	0.0	0.0	0.0	0.0	0.0	0.0	0.0
203	H.dipterurus	Warm	Female	Juvenile	0.0	0.0	3.92	0.0	0.0	0.0	0.0	0.0	0.0	0.0
204	H.dipterurus	Warm	Female	Juvenile	0.4	0.0	0.0	0.0	0.0	0.0	0.0	0.0	0.0	0.0
205	H.dipterurus	Warm	Female	Juvenile	0.37	0.0	17.32	0.0	0.0	0.0	0.0	0.0	0.0	0.0
1	N.entemedor	Warm	Male	Adult	0.0	0.0	0.0	0.0	0.0	0.0	0.0	0.0	4.1	0.0
2	N.entemedor	Warm	Female	Adult	0.0	0.0	0.0	0.0	0.0	0.0	0.0	0.0	0.3	0.0
3	N.entemedor	Warm	Male	Adult	0.0	0.1	0.0	0.0	0.0	0.0	0.0	0.0	0.0	0.0
4	N.entemedor	Warm	Male	Adult	0.0	0.0	0.0	0.0	0.0	0.0	3.5	0.0	0.9	0.0
5	N.entemedor	Warm	Female	Adult	0.0	0.07	0.0	0.0	0.0	0.0	0.0	0.0	0.0	0.0
6	N.entemedor	Warm	Female	Adult	0.0	0.16	0.0	0.0	0.0	0.0	0.0	0.0	0.0	0.0
7	N.entemedor	Warm	Female	Adult	0.0	0.0	0.0	0.0	0.0	0.0	0.0	0.0	0.0	0.2
8	N.entemedor	Warm	Female	Juvenile	0.0	54.75	0.0	0.0	0.0	0.0	0.0	0.0	0.0	0.0
9	N.entemedor	Warm	Female	Adult	0.0	0.11	0.0	0.0	0.0	0.0	0.0	0.0	0.0	2.6
10	N.entemedor	Cold	Female	Adult	0.0	0.0	0.0	0.0	0.0	0.0	0.0	0.0	0.2	0.0
11	N.entemedor	Cold	Female	Adult	0.0	32.16	0.0	0.0	0.0	0.0	0.0	0.0	20.82	0.0
12	N.entemedor	Warm	Male	Adult	0.0	0.36	0.0	0.0	0.0	0.0	0.0	0.0	0.0	0.0
13	N.entemedor	Warm	Female	Juvenile	0.0	0.0	0.0	0.0	0.0	0.0	0.03	0.0	0.0	0.0
14	N.entemedor	Cold	Female	Adult	0.0	0.0	0.0	0.0	0.0	0.0	0.0	0.0	15.3	0.0
15	N.entemedor	Warm	Female	Adult	0.0	0.0	0.0	0.0	0.0	0.0	0.0	0.0	0.0	10.12
16	N.entemedor	Warm	Female	Adult	0.0	0.0	0.0	0.0	0.0	0.0	0.44	0.0	0.0	0.0
17	N.entemedor	Cold	Female	Adult	0.0	0.0	0.0	0.0	0.0	0.0	0.0	0.0	3.17	0.0
18	N.entemedor	Warm	Male	Adult	0.0	0.0	0.0	0.0	0.0	0.0	0.0	0.0	3.01	0.0
19	N.entemedor	Cold	Female	Adult	0.0	0.0	0.0	0.0	0.0	0.0	0.0	0.0	65.82	0.0
20	N.entemedor	Warm	Female	Adult	0.0	0.5	0.0	0.0	0.0	0.0	0.0	0.0	0.0	5.62
21	N.entemedor	Warm	Female	Adult	0.0	0.92	0.0	0.0	0.0	0.0	0.0	0.0	3.84	0.0
22	N.entemedor	Cold	Female	Adult	0.0	0.0	0.0	0.0	0.0	0.0	0.0	0.0	0.0	4.15
23	N.entemedor	Cold	Female	Adult	0.0	0.0	0.0	0.0	0.0	0.0	0.0	0.0	3.4	0.0
24	N.entemedor	Cold	Female	Juvenile	0.0	0.0	0.0	0.0	0.0	0.0	5.06	0.0	2.87	0.0
25	N.entemedor	Cold	Female	Adult	0.0	7.63	0.0	0.0	0.0	0.0	0.0	0.0	0.0	0.0
26	N.entemedor	Cold	Female	Adult	0.0	0.0	0.0	0.0	0.0	0.0	0.41	0.0	0.17	28.17
27	N.entemedor	Warm	Female	Adult	0.0	0.61	0.0	0.0	0.0	0.0	0.6	0.0	0.0	0.0
28	N.entemedor	Cold	Male	Adult	0.0	0.38	0.0	0.0	0.0	0.0	0.0	0.0	0.0	0.0
29	N.entemedor	Cold	Female	Juvenile	0.0	0.0	0.0	0.0	0.0	0.0	2.3	0.0	1.15	0.0
30	N.entemedor	Cold	Female	Adult	0.0	0.0	0.0	0.0	0.0	0.0	10.6	0.0	3.28	0.0
31	N.entemedor	Cold	Female	Adult	0.0	5.87	0.0	0.0	0.0	0.0	0.0	0.0	0.0	0.0
32	N.entemedor	Cold	Female	Adult	0.0	2.23	0.0	0.0	0.0	0.0	0.0	0.0	0.0	1.11
33	N.entemedor	Cold	Female	Adult	0.0	15.14	0.0	0.0	0.0	0.0	0.0	0.0	0.0	0.0
34	N.entemedor	Cold	Female	Adult	0.0	0.0	0.0	0.0	0.0	0.0	0.0	0.0	18.2	0.0
35	N.entemedor	Cold	Female	Adult	0.0	0.3	0.0	0.0	0.0	0.0	0.0	0.0	1.5	0.0
36	N.entemedor	Cold	Female	Adult	0.0	0.0	0.0	0.0	0.0	0.0	0.0	0.0	1.2	0.0
37	N.entemedor	Warm	Female	Adult	0.0	0.0	0.0	0.0	0.0	0.0	0.0	0.0	5.2	0.0
38	N.entemedor	Cold	Female	Adult	0.0	0.0	0.0	0.0	0.0	0.0	0.0	0.0	1.6	0.0
39	N.entemedor	Warm	Female	Juvenile	0.0	1.1	0.0	0.0	0.0	0.0	0.0	0.0	0.0	0.0
40	N.entemedor	Cold	Female	Adult	0.0	0.0	0.0	0.0	5.3	0.0	0.0	0.0	0.0	0.0
41	N.entemedor	Cold	Male	Adult	0.0	0.0	0.0	0.0	0.0	0.0	0.0	0.0	26.5	6.5
42	N.entemedor	Cold	Female	Adult	0.0	0.9	0.0	0.0	0.0	0.0	0.0	0.0	0.0	0.0
43	N.entemedor	Cold	Female	Adult	0.0	0.0	0.0	0.0	0.0	0.0	0.0	0.0	74.21	0.0
44	N.entemedor	Cold	Female	Adult	0.0	0.43	0.0	0.0	0.0	0.0	0.0	0.0	0.0	0.0
45	N.entemedor	Warm	Female	Adult	0.0	0.0	0.0	0.0	0.0	0.0	0.0	0.0	8.8	0.0
46	N.entemedor	Cold	Female	Adult	0.0	6.2	0.0	0.0	0.0	0.0	0.0	0.0	0.0	0.0
47	N.entemedor	Cold	Female	Adult	0.0	0.0	0.0	0.0	0.0	0.0	0.0	0.0	22.2	0.0
48	N.entemedor	Cold	Female	Adult	0.0	6.0	0.0	0.0	0.0	0.0	0.0	0.0	0.0	0.0
49	N.entemedor	Cold	Female	Adult	0.0	0.8	0.0	0.0	0.0	0.0	0.0	0.0	1.12	0.0
50	N.entemedor	Warm	Female	Juvenile	0.0	3.9	0.0	0.0	0.0	0.0	0.0	0.0	0.0	0.0
51	N.entemedor	Cold	Female	Adult	0.0	0.0	0.0	0.0	0.0	0.0	0.0	0.0	4.8	0.0
52	N.entemedor	Cold	Female	Juvenile	0.0	0.0	0.0	0.0	0.0	0.0	0.0	0.0	14.5	0.0
53	N.entemedor	Cold	Male	Adult	0.0	2.4	0.0	0.0	0.0	0.0	0.0	0.0	7.3	0.0
54	N.entemedor	Cold	Female	Adult	0.0	0.0	0.0	0.0	0.0	0.0	0.0	0.0	30.2	0.0
55	N.entemedor	Cold	Female	Adult	0.0	0.0	0.0	0.0	0.0	0.0	0.0	0.0	1.9	0.0
56	N.entemedor	Cold	Female	Adult	0.0	0.0	0.0	0.0	0.0	0.0	0.0	4.5	20.5	0.0
57	N.entemedor	Cold	Female	Juvenile	0.0	12.73	0.0	0.0	0.0	0.0	0.0	0.0	0.0	0.81
58	N.entemedor	Cold	Male	Adult	0.0	0.1	0.0	0.0	0.0	0.0	0.0	0.0	0.0	0.0
59	N.entemedor	Cold	Female	Adult	0.0	2.0	0.0	0.0	0.0	0.0	0.0	0.0	0.0	0.0
60	N.entemedor	Cold	Female	Adult	0.0	16.2	0.0	0.0	10.3	0.0	0.0	0.0	0.0	0.0
61	N.entemedor	Warm	Female	Juvenile	0.0	1.8	0.0	0.0	0.0	0.0	0.0	0.0	0.0	0.0
62	N.entemedor	Cold	Female	Adult	0.0	12.12	0.0	0.0	0.0	0.0	0.0	0.0	0.0	0.0
63	N.entemedor	Warm	Female	Adult	0.0	0.0	0.0	0.0	0.0	0.0	0.0	0.0	0.0	3.14
64	N.entemedor	Warm	Female	Adult	0.0	5.85	0.0	0.0	0.0	0.0	0.0	0.0	4.96	0.0
65	N.entemedor	Cold	Female	Adult	0.0	7.74	0.0	0.0	0.0	0.0	1.08	0.0	10.86	0.0
66	N.entemedor	Cold	Female	Adult	0.0	0.0	0.0	0.0	0.0	0.0	2.4	0.0	0.0	0.0
67	N.entemedor	Cold	Female	Adult	0.0	7.8	0.0	0.0	0.0	0.0	0.0	0.0	0.0	0.0
68	N.entemedor	Cold	Female	Adult	0.0	6.4	0.0	0.0	0.0	0.0	0.0	0.0	9.5	0.0
69	N.entemedor	Cold	Female	Adult	0.0	0.0	0.0	0.0	0.0	0.0	0.0	0.0	1.8	0.0
70	N.entemedor	Cold	Female	Adult	0.0	0.0	0.0	0.0	0.0	0.0	0.0	0.0	4.45	0.39
71	N.entemedor	Cold	Female	Adult	0.0	26.58	0.0	0.0	0.0	0.0	0.0	0.0	9.8	0.0
72	N.entemedor	Cold	Female	Adult	0.0	0.0	0.0	0.0	0.0	0.0	2.42	0.0	0.0	0.0
73	N.entemedor	Cold	Female	Adult	0.0	0.0	0.0	0.0	0.0	0.0	0.0	0.0	5.58	0.0
74	N.entemedor	Cold	Female	Adult	0.0	0.0	0.0	0.0	0.0	0.0	0.0	0.0	5.03	0.0
75	N.entemedor	Cold	Female	Adult	0.0	0.0	0.0	0.0	0.0	0.0	0.0	0.0	24.79	0.0
76	N.entemedor	Cold	Female	Adult	0.0	0.0	0.0	0.0	0.0	0.0	0.0	0.0	2.95	0.0
77	N.entemedor	Cold	Female	Adult	0.0	0.0	0.0	0.0	0.0	0.0	0.0	0.0	14.95	0.0
78	N.entemedor	Cold	Female	Adult	0.0	0.0	0.0	0.0	0.0	0.0	0.0	0.0	47.31	0.0
79	N.entemedor	Cold	Female	Juvenile	0.0	0.0	0.0	0.0	0.0	0.0	0.0	0.0	16.87	0.0
80	N.entemedor	Cold	Female	Adult	0.0	0.0	0.0	0.0	0.0	0.0	0.0	0.0	12.86	0.0
81	N.entemedor	Cold	Female	Adult	0.0	0.89	0.0	0.0	0.0	0.0	5.35	0.0	0.0	0.0
82	N.entemedor	Cold	Female	Adult	0.0	0.0	0.0	0.0	0.0	0.0	0.0	0.0	1.99	0.0
83	N.entemedor	Cold	Female	Adult	0.0	3.08	0.0	0.0	0.0	0.0	0.0	0.0	0.0	0.0
84	N.entemedor	Cold	Female	Adult	0.0	0.0	0.0	0.0	0.0	0.0	0.0	0.0	4.92	0.0
85	N.entemedor	Cold	Female	Adult	0.0	0.0	0.0	0.0	0.0	0.0	0.0	0.0	11.84	0.0
86	N.entemedor	Cold	Female	Adult	0.0	0.52	0.0	0.0	0.0	0.0	0.0	0.0	7.22	0.0
87	N.entemedor	Cold	Female	Adult	0.0	0.0	0.0	0.0	0.0	0.0	0.0	0.0	7.25	0.0
88	N.entemedor	Warm	Female	Adult	0.0	0.0	0.0	0.0	0.0	0.0	0.0	0.0	22.89	13.08
89	N.entemedor	Cold	Female	Adult	0.0	0.0	0.0	0.0	0.0	0.0	0.0	0.0	29.69	0.0
90	N.entemedor	Cold	Female	Adult	0.0	0.0	0.0	0.0	0.0	0.0	1.74	0.0	0.0	0.0
91	N.entemedor	Cold	Female	Adult	0.0	0.0	0.0	0.0	0.0	0.0	0.84	0.0	2.1	0.0
92	N.entemedor	Cold	Female	Adult	0.0	0.0	0.0	0.0	0.0	0.0	0.0	0.0	0.21	0.0
93	N.entemedor	Cold	Female	Adult	0.0	4.2	0.0	0.0	0.0	0.0	0.1	0.0	1.3	0.0
94	N.entemedor	Cold	Female	Adult	0.0	5.8	0.0	0.0	0.0	0.0	0.6	0.0	0.0	0.0
95	N.entemedor	Cold	Female	Adult	0.0	7.1	0.0	0.0	0.0	0.0	0.8	0.0	0.0	0.0
96	N.entemedor	Warm	Male	Adult	0.0	9.0	0.0	0.0	0.0	0.0	0.0	0.0	13.0	0.0
97	N.entemedor	Cold	Female	Adult	0.0	0.0	0.0	0.0	0.0	0.0	0.0	0.0	24.63	0.0
98	N.entemedor	Cold	Female	Adult	0.0	0.0	0.0	0.0	0.0	0.0	0.0	0.0	62.75	0.0
99	N.entemedor	Cold	Female	Adult	0.0	0.0	0.0	0.0	0.0	0.0	0.0	0.0	16.64	0.0
100	N.entemedor	Cold	Female	Adult	0.0	0.0	0.0	0.0	0.0	0.0	0.0	0.0	28.04	0.0
101	N.entemedor	Cold	Female	Adult	0.0	0.0	0.0	0.0	0.0	0.0	0.0	0.0	91.53	0.0
102	N.entemedor	Cold	Female	Adult	1.1	0.13	0.0	0.0	0.0	0.0	0.0	0.0	0.0	0.0
103	N.entemedor	Cold	Female	Adult	0.0	0.52	0.0	0.0	0.0	0.0	0.0	0.0	2.52	0.0
104	N.entemedor	Cold	Male	Adult	0.0	0.0	0.0	0.0	0.0	0.0	0.0	0.0	3.3	0.0
105	N.entemedor	Cold	Female	Adult	0.0	0.0	0.0	0.0	0.0	0.0	0.0	0.0	9.71	0.0
106	N.entemedor	Cold	Female	Adult	0.0	0.15	0.0	0.0	0.0	0.0	0.0	0.0	0.0	1.47
107	N.entemedor	Cold	Female	Adult	0.0	0.4	0.0	0.0	0.0	0.0	0.0	0.0	0.0	0.23
108	N.entemedor	Cold	Female	Adult	0.0	0.0	0.0	0.0	0.0	0.0	0.0	0.0	24.77	0.0
109	N.entemedor	Cold	Female	Adult	0.0	0.0	0.0	0.0	0.0	0.0	0.0	0.0	95.55	0.0
110	N.entemedor	Warm	Female	Adult	0.0	0.0	0.0	0.0	0.0	0.0	0.0	0.0	0.63	0.0
111	N.entemedor	Warm	Female	Adult	0.0	0.0	0.0	0.0	0.0	0.0	0.0	0.0	0.18	0.76
112	N.entemedor	Warm	Female	Juvenile	0.0	0.0	0.0	0.0	0.0	0.0	0.0	0.0	0.0	17.17
113	N.entemedor	Cold	Female	Adult	0.0	0.0	0.0	0.0	0.0	0.0	1.15	0.0	0.0	0.0
114	N.entemedor	Warm	Male	Adult	0.0	0.0	0.0	0.0	0.0	0.0	0.0	0.0	1.15	0.0
115	N.entemedor	Warm	Female	Adult	0.0	0.0	0.0	0.0	0.0	0.0	0.0	0.0	34.16	0.0
116	N.entemedor	Warm	Female	Adult	0.0	2.87	9.33	0.0	0.0	0.0	0.0	0.0	0.0	0.53
117	N.entemedor	Warm	Male	Adult	0.0	0.56	0.0	0.0	0.0	0.0	1.16	0.0	0.0	0.0
118	N.entemedor	Warm	Female	Adult	0.0	0.0	0.0	0.0	0.0	0.0	0.0	0.0	3.34	0.0
119	N.entemedor	Warm	Male	Adult	0.0	0.0	0.0	0.0	0.0	0.0	0.0	0.0	1.18	0.0
120	N.entemedor	Warm	Male	Adult	0.0	0.1	0.0	0.0	0.0	0.0	0.0	0.0	0.0	0.0
121	N.entemedor	Warm	Male	Adult	0.0	0.0	0.0	0.0	0.0	0.0	0.0	0.0	8.03	0.0
122	N.entemedor	Warm	Female	Adult	0.0	1.8	0.0	0.0	0.0	0.0	0.0	0.0	2.0	0.0
123	N.entemedor	Warm	Male	Adult	0.0	1.05	0.0	0.0	0.0	0.0	0.3	0.0	0.0	0.0
124	N.entemedor	Warm	Female	Adult	0.0	0.0	0.0	0.0	0.0	0.0	0.0	0.0	0.0	0.38
125	N.entemedor	Warm	Female	Adult	0.0	0.27	0.0	0.0	0.0	0.0	0.0	0.0	0.0	0.0
126	N.entemedor	Warm	Female	Adult	0.0	0.0	0.0	0.0	0.0	0.0	0.0	0.0	0.12	0.0
127	N.entemedor	Warm	Female	Adult	0.0	0.19	0.0	0.0	0.0	0.0	0.0	0.0	0.0	2.01
128	N.entemedor	Warm	Female	Adult	0.0	0.0	0.0	0.0	0.0	0.0	0.0	0.0	0.0	4.73
129	N.entemedor	Warm	Female	Adult	0.0	0.47	0.0	0.0	0.0	0.0	0.0	0.0	0.2	0.0
130	N.entemedor	Warm	Female	Adult	0.0	0.18	0.0	0.0	0.0	0.0	0.0	0.0	0.0	0.0
131	N.entemedor	Warm	Female	Adult	0.0	0.93	0.0	0.0	0.0	0.0	0.0	0.0	0.0	0.0
132	N.entemedor	Warm	Female	Adult	0.0	8.5	0.0	0.0	2.25	0.0	1.16	0.0	2.33	0.0
133	N.entemedor	Warm	Male	Adult	0.0	0.0	0.0	0.0	0.0	0.0	0.0	0.0	9.21	0.0
134	N.entemedor	Warm	Female	Adult	0.0	6.52	0.0	0.0	0.0	0.0	2.07	0.0	0.0	0.0
135	N.entemedor	Warm	Female	Adult	0.0	0.0	0.0	0.0	0.0	0.0	0.0	0.0	0.0	1.6
136	N.entemedor	Warm	Female	Adult	0.0	0.18	0.0	0.0	0.0	0.0	0.0	0.0	0.0	0.0
137	N.entemedor	Warm	Male	Adult	0.0	0.76	0.22	0.0	0.0	0.0	0.0	0.0	0.1	0.0
138	N.entemedor	Warm	Female	Adult	0.0	0.0	0.0	0.0	0.0	0.0	0.0	0.0	15.77	0.0
139	N.entemedor	Warm	Female	Adult	0.0	0.18	0.0	0.0	0.0	0.0	0.0	0.0	0.0	0.0
140	N.entemedor	Warm	Male	Adult	0.0	0.0	0.0	0.0	0.0	0.0	0.0	0.0	0.83	0.0
141	N.entemedor	Warm	Male	Adult	0.0	0.56	0.0	0.0	0.0	0.0	0.0	0.0	0.0	0.0
142	N.entemedor	Warm	Female	Adult	0.0	0.12	0.0	0.0	0.0	0.0	5.6	0.0	0.0	0.0
143	N.entemedor	Warm	Female	Adult	0.0	0.0	0.0	0.0	0.0	0.0	0.81	0.0	0.0	0.0
144	N.entemedor	Warm	Female	Adult	0.0	0.58	0.0	0.0	0.0	0.0	0.0	0.0	0.0	0.0
145	N.entemedor	Warm	Female	Juvenile	0.0	0.56	0.17	0.0	0.0	0.0	0.0	0.0	0.0	6.06
146	N.entemedor	Warm	Female	Adult	0.0	0.7	0.0	0.0	0.0	0.0	0.0	0.0	0.0	0.0
147	N.entemedor	Warm	Female	Adult	0.23	0.0	0.0	0.0	0.0	0.0	0.0	0.0	0.0	0.0
148	N.entemedor	Cold	Female	Adult	0.0	0.0	0.0	0.0	0.0	0.0	0.0	0.0	2.42	0.0
149	N.entemedor	Cold	Female	Adult	0.0	0.0	0.0	0.0	0.0	0.0	0.0	0.0	2.26	0.0
150	N.entemedor	Warm	Male	Adult	0.0	0.0	0.0	0.0	0.0	0.0	0.0	0.0	8.52	0.0
151	N.entemedor	Warm	Male	Adult	0.0	0.0	0.0	0.0	0.0	0.0	0.0	0.0	7.37	0.0
152	N.entemedor	Cold	Male	Adult	0.0	0.26	0.0	0.0	0.0	0.0	0.0	0.0	0.0	0.0
153	N.entemedor	Warm	Female	Adult	0.0	0.8	0.0	0.0	0.0	0.0	0.0	0.0	0.0	0.0
154	N.entemedor	Cold	Female	Adult	0.0	0.0	0.0	0.0	0.0	0.0	0.0	0.0	4.05	0.0
155	N.entemedor	Warm	Male	Adult	0.0	0.0	0.0	0.0	0.0	0.0	0.0	0.0	0.78	0.0
156	N.entemedor	Cold	Male	Adult	0.0	0.0	0.0	0.0	0.0	0.0	0.0	0.0	0.7	0.0
157	N.entemedor	Warm	Male	Adult	0.0	0.0	0.0	0.0	0.0	0.0	0.0	0.0	0.63	0.0
158	N.entemedor	Warm	Female	Adult	0.0	0.02	0.0	0.0	0.0	0.0	0.0	0.0	0.0	0.0
159	N.entemedor	Warm	Female	Adult	0.0	16.85	0.0	0.0	0.0	0.0	1.52	0.0	0.0	0.0
160	N.entemedor	Warm	Female	Adult	0.0	0.0	0.0	0.0	0.0	0.0	0.0	0.0	52.47	0.0
161	N.entemedor	Warm	Male	Adult	0.0	0.0	0.0	0.0	0.0	0.0	0.0	0.0	0.42	0.0
162	N.entemedor	Cold	Female	Adult	0.0	0.0	0.0	0.0	0.0	0.0	0.0	0.0	23.04	0.0
163	N.entemedor	Cold	Female	Adult	0.0	0.0	0.0	0.0	0.0	0.0	0.0	0.0	12.86	0.0
164	N.entemedor	Warm	Female	Adult	0.0	0.0	0.0	0.0	0.0	0.0	0.0	0.0	24.6	0.0
165	N.entemedor	Warm	Female	Adult	0.0	0.0	0.0	0.0	0.0	0.0	3.39	0.0	3.11	0.0
166	N.entemedor	Cold	Female	Adult	0.0	0.0	0.0	0.0	0.0	0.0	0.0	0.0	8.74	0.0
167	N.entemedor	Warm	Male	Adult	0.0	0.0	0.0	0.0	0.0	0.0	0.0	0.0	0.28	0.0
168	N.entemedor	Warm	Female	Adult	0.0	0.0	0.0	0.0	0.0	0.0	0.0	0.0	3.74	0.0
169	N.entemedor	Warm	Female	Adult	0.0	0.0	0.0	0.0	0.0	0.0	0.0	0.0	0.0	0.98
170	N.entemedor	Warm	Female	Adult	0.0	0.0	0.0	0.0	0.0	0.0	0.0	0.0	0.0	0.31
171	N.entemedor	Warm	Female	Adult	0.0	0.0	0.0	0.0	0.0	0.0	0.0	0.0	6.0	0.0
172	N.entemedor	Warm	Male	Adult	0.0	0.0	0.0	0.0	0.0	0.0	2.86	0.0	0.58	0.0
173	N.entemedor	Warm	Male	Adult	0.0	0.0	0.0	0.0	0.0	0.0	0.0	0.0	0.83	0.0
174	N.entemedor	Warm	Female	Adult	0.0	0.0	0.0	0.0	0.0	0.0	0.0	0.0	0.27	0.0
175	N.entemedor	Cold	Female	Adult	0.0	2.13	0.0	0.0	0.0	0.0	0.0	0.0	11.15	0.0
176	N.entemedor	Warm	Female	Adult	0.0	0.0	0.0	0.0	0.0	0.0	0.0	0.0	14.41	0.0
177	N.entemedor	Warm	Female	Adult	0.0	0.0	0.0	0.0	0.0	0.0	2.0	0.0	2.2	0.0
178	N.entemedor	Warm	Male	Adult	0.0	2.36	0.0	0.0	0.0	0.0	0.0	0.0	0.0	0.0
179	N.entemedor	Cold	Female	Adult	0.0	0.0	0.0	0.0	0.0	0.0	0.0	0.0	0.86	0.0
180	N.entemedor	Cold	Female	Juvenile	0.0	2.34	0.0	0.0	0.59	0.0	0.0	0.0	8.76	0.0
181	N.entemedor	Warm	Female	Adult	0.0	0.0	0.0	0.0	0.0	0.0	0.0	0.0	48.93	0.0
182	N.entemedor	Cold	Female	Adult	0.0	0.0	0.0	0.0	0.0	0.0	0.0	0.26	16.49	0.0
183	N.entemedor	Cold	Female	Adult	0.0	0.0	0.0	0.0	0.0	0.0	0.0	0.0	44.64	0.0
184	N.entemedor	Cold	Female	Adult	0.0	0.0	0.0	0.0	0.0	0.0	0.0	0.0	31.26	0.0
185	N.entemedor	Warm	Female	Adult	0.0	0.0	0.0	0.0	0.0	0.0	0.0	0.0	0.81	0.0
186	N.entemedor	Warm	Male	Adult	0.0	0.0	0.0	0.0	0.0	0.0	0.0	0.0	1.74	0.0
187	N.entemedor	Cold	Female	Juvenile	0.0	0.0	0.0	0.0	0.0	0.0	0.0	0.0	11.33	0.0
